# Supplementary material for: Diagnostic and Therapeutic Evaluations of Computed Tomography in Three Calves with Unilateral Otitis Media Treated with Ventral Bulla Osteotomy
Source: Vet Sci. 2022 Apr 29;9(5):218. doi: 10.3390/vetsci9050218 (PMC9145070; doi:10.3390/vetsci9050218)
Supplement: Supplementary file 1 [file vetsci-09-00218-s001.zip]

Archive with 1 entries (1 files):
- Supplementary Video1.mp4
